# Supplementary material for: Spatial and temporal variations of aridity shape dung beetle assemblages towards the Sahara desert
Source: PeerJ. 2018 Sep 20;6:e5210. doi: 10.7717/peerj.5210 (PMC6151256; doi:10.7717/peerj.5210)
Supplement: Supplemental Information 2 — Table S3. Names of species are grouped by subfamily. Totals per site (i.e. community) are given for each subfamily. [file peerj-06-5210-s002.xls]

## Sheet: dat.20160623.point.level
	2013
	Wet Season											Dry Season
	Desert Semiarid											Desert Semiarid	s13 mor02	s13 mor03	s13 mor04	s13 mor05	s13 mor06	s13 mor07	s13 mor08	s13 mor09	s13 mor10
Scarabaeinae	mor1	mor2	mor3	mor4	mor5	mor6	mor7	mor8	mor9	mor10		mor1	mor2	mor3	mor4	mor5	mor6	mor7	mor8	mor9	mor10
Bubas bison
Bubas bubaloides				2		3
Cheironitis ungaricus												22	5	3	1	1	1	28	7	39	97
Copris hispanus
Euoniticellus fulvus									1									2
Euoniticellus pallens	1					1				1		1						1			4
Euonthophagus bedeli		3	10	5	40	188	25	60						1
Euonthophagus crocatus								81	121	3								7
Gymnopleurus flagellatus								15	69
Gymnopleurus sturmi									264
Onitis alexis
Onitis belial
Onitis ion									15	1
Onitis numida								3	25	10
Onthophagus aerarius		1	3	2	2	5	2	1
Onthophagus andalusicus								7	169	11
Onthophagus maki								5	19	12
Onthophagus nebulosus	15	55	105	269	416	658	164	290	10	1
Onthophagus nigellus									10
Onthophagus opacicollis									1	3
Onthophagus taurus								2	3	4								2	1		1
Onthophagus transcaspicus	1	1										36
Onthophagus triggiber									11
Onthophagus vacca
Scarabaeus aegyptiacus
Scarabaeus puncticollis				3			1								1
Scarabaeus sacer			1	4		1								1	11
Scarabaeus semipunctatus															1
Scarabaeus variolosus
	17	60	119	285	458	856	192	464	718	46		59	5	5	14	1	1	40	8	39	102
	Desert Semiarid											Desert Semiarid	s13 mor02	s13 mor03	s13 mor04	s13 mor05	s13 mor06	s13 mor07	s13 mor08	s13 mor09	s13 mor10
Aphodinae	mor1	mor2	mor3	mor4	mor5	mor6	mor7	mor8	mor9	mor10		mor1	mor2	mor3	mor4	mor5	mor6	mor7	mor8	mor9	mor10
Alocoderus hydrochaeris			1			8	1			2
Amidorus cribricollis								11	50	1
Ammoecius numidicus
Anomius baeticus																		15	1137	2899	6422
Aphodius fimetarius
Aphodius foetidus								2	13
Bodilus beduinus	10	24	6		1	2	5					15	703	222	1320	404	348	176	4	1	5
Bodilus ictericus										27		4		3	5	2	2	11	13	15	19
Calamosternus granarius								1
Calamosternus lucidus		1	2	1		5
Calamosternus mayeri		1		22	4	5	13		26	4
Chilothorax hieroglyphicus	18	353	142	3		215	16					20	34	30	80	178	3	8
Chilothorax lineolatus									2	4
Chilothorax melanostictus							1
Colobopterus erraticus										27
Eremazus unistriatus	1
Erytus cognatus			5	2	1	6
Esymus finitimus		1	2	41	4	3
Euorodalus tersus				2						3
Labarrus lividus																1
Mecynodes leucopterus		1	8	50	1	156	89	10
Mendidaphodius sitiphoides
Mendidius palmenticola					4
Otophorus haemorrhoidalis
Plagiogonus nanus
Pleurophorus mediterranicus					3
Pleurophorus pannonicus
Rhyssemus bedeli
Rhyssemus nsp
Rhyssemus vaulogeri
Subrinus sturmi																					2
Subrinus vitellinus																					2
	29	381	166	121	18	400	125	24	91	68		39	737	255	1405	585	353	210	1154	2915	6450
	2014
	Wet Season											Dry Season
	Desert Semiarid											Desert Semiarid	s13 mor02	s13 mor03	s13 mor04	s13 mor05	s13 mor06	s13 mor07	s13 mor08	s13 mor09	s13 mor10
Scarabaeinae	mor1	mor2	mor3	mor4	mor5	mor6	mor7	mor8	mor9	mor10		mor1	mor2	mor3	mor4	mor5	mor6	mor7	mor8	mor9	mor10
Bubas bison									2	4
Bubas bubaloides		14	4	33	5	2	9	12
Cheironitis ungaricus												2	2	2	1	1	7	8	8	40	29
Copris hispanus									1
Euoniticellus fulvus							3	2												1
Euoniticellus pallens	5						4		1										3		4
Euonthophagus bedeli		15	15	9	11	387	487	40					2			1
Euonthophagus crocatus								453	75	1									1
Gymnopleurus flagellatus							1	49	82
Gymnopleurus sturmi								2	81											1
Onitis alexis																				2	3
Onitis belial									3	2
Onitis ion								9	31
Onitis numida								10	13	5
Onthophagus aerarius	1	2		1	4
Onthophagus andalusicus								26	174	4
Onthophagus maki								23	35	5
Onthophagus nebulosus	11	72	482	752	285	638	745	603	10				2				1
Onthophagus nigellus									11
Onthophagus opacicollis								1	1	1											2
Onthophagus taurus							1	12	4	1								1			1
Onthophagus transcaspicus	20		1									128	5	4
Onthophagus triggiber									6
Onthophagus vacca								2
Scarabaeus aegyptiacus				3
Scarabaeus puncticollis				4			1								1	1		1
Scarabaeus sacer			1	33										1	5	1		1	1
Scarabaeus semipunctatus				3											1
Scarabaeus variolosus									2
	37	103	503	838	305	1027	1251	1244	532	23		130	11	7	8	4	8	11	13	44	39
	Desert Semiarid											Desert Semiarid	s13 mor02	s13 mor03	s13 mor04	s13 mor05	s13 mor06	s13 mor07	s13 mor08	s13 mor09	s13 mor10
Aphodinae	mor1	mor2	mor3	mor4	mor5	mor6	mor7	mor8	mor9	mor10		mor1	mor2	mor3	mor4	mor5	mor6	mor7	mor8	mor9	mor10
Alocoderus hydrochaeris				4	3	8	12
Amidorus cribricollis								2	26
Ammoecius numidicus									3
Anomius baeticus																		15	5529	22722	5129
Aphodius fimetarius										5
Aphodius foetidus								2	11	1
Bodilus beduinus	4	1695	1547	267	17	11		1				3	3059	445	274	1468	369	645	109	17	34
Bodilus ictericus	2					6	1						3	1	2	4	9	14	6	16	25
Calamosternus granarius
Calamosternus lucidus	2	1	19	16	19	6	1					1
Calamosternus mayeri			2	8	3	6	32	7	92	11
Chilothorax hieroglyphicus	11	25	39	16	10	1	15						9		1	4	4	3
Chilothorax lineolatus										8
Chilothorax melanostictus							5
Colobopterus erraticus							1			2
Eremazus unistriatus	8	1
Erytus cognatus			7	129	2		2
Esymus finitimus			2	40	1		2
Euorodalus tersus			3	1					2	7
Labarrus lividus	4		2																		2
Mecynodes leucopterus			56	387	17	102	430	13		1				1
Mendidaphodius sitiphoides				1
Mendidius palmenticola					5
Otophorus haemorrhoidalis									1
Plagiogonus nanus						4
Pleurophorus mediterranicus					4
Pleurophorus pannonicus					1
Rhyssemus bedeli					1
Rhyssemus nsp												2
Rhyssemus vaulogeri					1
Subrinus sturmi
Subrinus vitellinus														3					1	1	20
	31	1722	1677	869	84	144	501	25	135	35		6	3071	450	277	1476	382	677	5645	22756	5210
